# Supplementary material for: Flexible Surface Acoustic Wave (SAW) Magnetic Sensor Based on Terfenol-D Grating-Arrayed Thin Polymer Film
Source: Micromachines (Basel). 2026 Apr 28;17(5):537. doi: 10.3390/mi17050537 (PMC13208903; doi:10.3390/mi17050537)
Supplement: Supplementary file 1 [file micromachines-17-00537-s001.zip]

Archive with 1 entries (1 files):
- micromachines-4262304-supplementary.pdf
